# Supplementary material for: L-Theanine Mitigates Acute Alcoholic Intestinal Injury by Activating the HIF-1 Signaling Pathway to Regulate the TLR4/NF-κB/HIF-1α Axis in Mice
Source: Nutrients. 2025 Feb 18;17(4):720. doi: 10.3390/nu17040720 (PMC11857980; doi:10.3390/nu17040720)
Supplement: Supplementary file 1 [file nutrients-17-00720-s001.zip]

Archive with 1 entries (1 files):
- nutrients-3470261-supplementary.pdf
